# Supplementary material for: Pandemic one health clones of Escherichia coli and Klebsiella pneumoniae producing CTX-M-14, CTX-M-27, CTX-M-55 and CTX-M-65 ESβLs among companion animals in northern Ecuador
Source: Front Cell Infect Microbiol. 2025 Jan 7;13:1259764. doi: 10.3389/fcimb.2023.1259764 (PMC11747428; doi:10.3389/fcimb.2023.1259764)
Supplement: Supplementary file 3 [file Table_1.xlsx]

## Sheet: Healthy Apr-Jun2018
Ceftriaxone R
	Healthy canines
	Sample Colection Date: April to June 2018
	Case/Swab	BREED	AGE (years)	SEX	Weight (Kg)	VACCINATION	Date of vaccination	DEWORMING	HABITAT	FEEDING	ORIGIN	PREVIOUS ILLNESSES	REPRODUCTIVE STATUS	COUNTIES
	1	Shih Tzu	6	female	4.5	multiple+rabies	2018-01-01	no	house	balanced	urban	none	Intact	Ibarra
	2	Mixed-race	10	female	15	multiple+rabies	2015-10-01	yes	house	mixed	urban	Not reported	sterilized	Ibarra
ECU3_SQ178	3	Mixed-race	0.5	female	8	multiple	2018-08-04	yes	house	mixed	urban	none	Intact	Ibarra
	4	Poodle	4	female	5	rabies	2017	yes	house	balanced	urban	none	Intact	Ibarra
	5	Poodle	3	female	7.5	multiple + rabies	2018-08-01	yes	house+free	mixed	rural	none	sterilized	Ibarra
	6	Schnauzer		female	13	multiple + rabies	2005-07-09	no	house+free	mixed	urban	fracture of the right anterior limb	sterilized	Ibarra
	7	Pekingese	0.8	male	4.9	multiple + rabies	2018-05-01	yes	house+free	balanced	urban	none	Intact	Ibarra
	8	Labrador Retriever	3.4	female	36	multiple+rabies	2018-06-01	yes	house+free	balanced	urban	none	Intact	Ibarra
	9	Mixed-race	6	male	10	Not reported	Not reported	yes	house+free	mixed	urban	none	Intact	Ibarra
	10	Poodle	14	male	10	multiple+rabies	2018-08-01	yes	house	mixed	urban	Poison poisoning, dog bite wounds, gastroenteritis, flea bite dermatitis	Intact	Ibarra
	11	Poodle	3	male	8	yes	Not reported	yes	house	mixed	urban	none	Intact	Ibarra
	12	Poodle	8	male	7.8	multiple+rabies	2018-08-01	yes	house+free	mixed	rural	dog bite injuries	Intact monorquid	Ibarra
	13	Collie	9	male	32	multiple + rabies	2018-05-01	yes	house +apartment	balanced	urban	Not reported	Intact	Ibarra
	14	Dalmatian	2.4	female	24.6	multiple	2018-08-01	yes	house+free	balanced	urban	actinic dermatitis	sterilized	Ibarra
	15	Poodle	4	female	4.5	multiple+rabies	2005-07-10	yes	apartment	balanced	urban	Hemoparasites E. canis	sterilized	Ibarra
	16	Dalmatian	2.4	male	26.4	multiple	2018-08-01	yes	house+free	balanced	urban	Infectious trachebronchitis	sterilized	Ibarra
	17	Shih Tzu	2	male	6	yes	Not reported	yes	apartment	balanced	urban	none	Intact	Ibarra
	18	Mixed-race	0.3	female	2.5	multiple	2018	yes	apartment	mixed	urban	none	Intact	Ibarra
	19	Poodle	4	male	8	yes	Not reported	no	house+free	mixed	urban	Not reported	Intact	Ibarra
	20	Poodle	6	male	6	multiple	Not reported	no	house+free	mixed	urban	Not reported	Intact	Ibarra
	21	Schnauzer	5	male	10	multiple+rabies	2018-12-01	yes	house	balanced	urban	none	Intact	Ibarra
	22	Schnauzer	2	male	7.5	yes	Not reported	yes	house	mixed	urban	Not reported	Intact	Ibarra
	23	French Bulldog	5	male	11	multiple + rabies	2018-08-01	yes	house+free	balanced	urban	Parasitosis	neutered	Ibarra
	24	Schnauzer	0.2	male	1.7	none	none	yes	apartment	balanced	urban	none	Intact	Ibarra
	25	Golden Retriever	10	female	33.4	multiple+rabies	2018-09-01	yes	house	balanced	rural	hypothyroidism	Intact	Ibarra

## Sheet: Sick Apr-Jun2018
	Sick canines
	Sample Colection Date: April to June 2018
	Case/Swab	BREED	AGE (years)	SEX	Weight (Kg)	MAIN SYMTOMPS	ILLNESS	MEDICATION	VACCINATION	DATE OF VACCINATION	DEWORMING	ORIGIN	FEEDING	HABITAT	COUNTIES
	1	Shih Tzu	6	female	4	diarrhea, melena, vomiting, abdominal pain, anorexia	Chronic Renal Failure	penicilina, ranitidina, omeprazol	multiple	2013	no	urban	mixed	apartment	Ibarra
	2	Mixed-race	3	female	15	diarrhea, vomiting, abdominal pain, weight loss, anorexia	Inflammatory Bowel Disease	metronidazole, cephalexin, ranitidine	multiple+rabies	2017	yes	urban	mixed	house	Ibarra
	3	Schnauzer	3	female	4.3	diarrhea, anorexia	Keratoconjunctivitis Sicca, fìstula perianal sacs	gentamicin ointment, carprofen	multiple+rabies	2017-10-01	yes	rural	balanced	house+free	Ibarra
	4	Golden Retriever	6	male	34.4	anorexia, diarrhea, generalized pruritus	Hypothyroidism, Pyoderma profunda, Otitis Externa	cephalexin, chlorhexidine digluconate al 20 %	Not reported	Not reported	Not reported	rural	mixed	free	Ibarra
	5	Golden Retriever	7	male	30.2	pruritus FALLS, irsute hair	Hypothyroid, OE	ciprofloxacin, ketoconazole, prednisolona	multiple	2018-01-01	yes	urban	balanced	apartment	Ibarra
	6	Labrador Retriever	1.5	male	37	hot patches, itching DROPS, pasty stools	Otitis Externa	gentamicin, betamethazone, clotrimazole ointment	multiple+rabies	2018-06-01	yes	urban	balanced	house	Ibarra
	7	Poodle	6	female	7.5	diarrhea, vomiting, QCS, hard pulpejos, dehydration	Distemper	penicillin, ranitidine, maropitant citrate	multiple+rabies	2014-09-01	yes	urban	mixed	apartment	Ibarra
	8	Mixed-race	2	female	9.6	anorexia, pyrexia, diarrhea	bacterial enteritis	metronidazole	multiple+rabies	2015-07-09	yes	urban	mixed	house+free	Ibarra
	9	Poodle	4	female	5.8	vomiting, diarrhea, dehydration	bacterial enteritis	cefotaxime, metronidazole, ranitidine	multiple	2014-01-24	yes	urban	mixed	apartment	Ibarra
	10	Siberian Husky	0.2	male	3.5	vomiting, diarrhea, abdominal pain	Toxocariosis Enteritis	cephalexin, metronidazole	multiple	2018-08-24	yes	urban	balanced	house+free	Urcuqui
	11	Siberian Husky	0.6	male	13.2	chronic diarrhea	Parasitic enteritis Toxocara canis and Dipylidium caninum	pyrantel pamoate and praziquantel	Not reported	Not reported	Not reported	urban	balanced	house	Antonio Ante
ECUD12_SQ166	12	English Bulldog	12	male	25	septicemia, melena, vomiting, diarrhea	Chronic Renal Failure	penicillin	Not reported	Not reported	Not reported	rural	mixed	free	Ibarra
	13	French Bulldog	6	female	13	diarrhea, vomiting, hard pulpejos, keratitis, anorexia	Distemper	penicillin, b-complex, ketoprofen	multiple	2015	yes	urban	balanced	house	Ibarra
	14	Poodle	10	female	7.5	chronic diarrhea and chronic vomiting, anorexia, decay	Chronic Renal Failure secondary to Pyometra	penicillin	Not reported	Not reported	Not reported	urban	mixed	apartment	Ibarra
	15	Labrador Retriever	5	male	28	decay, anorexia, acute diarrhea, vomiting, enlarged nodes	Malignant Lymphoma	penicillin	multiple+rabies	2015	yes	urban	balanced	house	Ibarra
	16	Mixed-race	0.6	female	4.8	anorexia, pyrexia, diarrhea, rejurgitation	Canine Infectious Tracheobronchitis	enrofloxacin	multiples+rabies	2018-07-01	yes	urban	balanced	house+free	Ibarra
	17	Shetland Sheepdog	8	female	18.4	salivation, anorexia, vomiting, diarrhea	Chronic periodontitis	enrofloxacin	multiple+rabies	2016-04-13	no	urban	balanced	apartment	Ibarra
	18	Shih Tzu	6	female	4.5	vomiting and acute diarrhea	Acute Pancreatitis	Maintenance therapy	Not reported	Not reported	Not reported	urban	balanced	apartment	Ibarra
	19	Mixed-race	0.4	female	8	diarrhea, vomiting, abdominal pain, weight loss, anorexia	Parvovirus	Maintenance therapy, metronidazole, cefotaxime	multiple	2018-08-04	yes	urban	mixed	house+free	Ibarra
	20	Cocker Spaniel	7	female	14.2	pasty defecation, pain when defecating, anorexia	Inflammation of Perianal Glands	amoxicillin + clavulanic acid	multiple+rabies	2017-06-27	yes	urban	mixed	house	Ibarra
	21	Yorkshire Terrier	2	female	2.5	disuria, poliuria, dolor abdominal, anorexia, vómito	Cystitis, Urinary Infection	enrofloxacin, ketoprofen	multiple+rabies	2018-02-14	yes	urban	balanced	house	Ibarra
	22	Schnauzer	7	female	7.5	vomiting and acute diarrhea	Bacterial gastroenteritis, alimentary	sulfa+trimetropin, maropitant citrate	multiple+rabies	2018-02-01	no	urban	balanced	house	Ibarra

## Sheet: Healthy Oct-Dec2018
2019-01-01
Healthy canines
Sample Colection Date: October to December 2018
Case/Swab	BREED	AGE (years)	SEXO	WEIGHT (Kg)	VACCINATION	DATE OF VACCINATION	DEWORMING	HABITAT	FOOD	ORIGIN	PREVIOUS ILLNESSES	REPRODUCTIVE STATUS	COUNTIES
1	Poodle	8	male	11.6	multiple+rabies	2018-03-22	yes	house	mixed	urban	DAPP	Intact	Otavalo
2	Cocker Spaniel	0.8	female	5.6	complete	2018-11-01	yes	house	balanced	urban	no	Intact	Ibarra
3	Shih Tzu	0.5	male	2.2	complete	2018-12-14	yes	apartment	balanced	urban	no	Intact	Ibarra
4	Doberman Pinscher	0.6	female	1.5	complete	2018-11-24	yes	house	balanced	urban	no	Intact	Ibarra
5	Pekingese	0.2	male	0.8	multiple	2018-11-25	no	cattery house	mixed	urban	no	Intact	Ibarra
6	Pekingese	0.2	male	0.9	multiple	2018-11-25	no	cattery house	mixed	urban	no	Intact	Ibarra
7	Pekingese	0.2	female	0.7	multiple	2018-11-25	no	cattery house	mixed	urban	no	Intact	Ibarra
8	Doberman Pinscher	5	male	4	multiple	2018-10-26	yes	house	balanced	urban	Superficial pyoderma	Intact	Ibarra
9	Schnauzer	0.6	male	4.4	complete	2018-10-27	yes	house	mixed	rural	no	Intact	Ibarra
10	Golden Retriever	0.4	male	7.5	complete	2018-11-17	yes	free	mixed	rural	no	Intact	Otavalo
11	English Bulldog	0.4	male	12	complete	2018-11-13	yes	house	mixed	urban	no	Intact	Ibarra
12	Doberman Pinscher	1.9	female	4.5	complete	Not reported	yes	house	balanced	urban	Facial edema insect bite	Intact	Ibarra
13	Labrador Retriever	0.2	female	5.4	multiple	2018-10-30	yes	house	mixed	urban	Parvovirus (12/12/18)	Intact	Ibarra
14	Mixed-race	0.6	female	6.2	complete	2018-10-30	yes	house	mixed	urban	no	Intact	Ibarra
15	Mixed-race	0.3	female	10.9	multiple	2018-10-31	yes	house+free	mixed	urban	no	sterilized	Ibarra
16	Dalmatian	3	male	25.4	complete	2019-01-01	yes	house	mixed	urban	no	Intact	Ibarra
17	Schnauzer	0.1	male	1.4	multiple	2018-11-01	yes	house	balanced	urban	no	Intact	Ibarra
18	Cocker Spaniel Spaniel	1.8	male	9	complete	2018-11-11	yes	house	balanced	urban	PPD, osmotic diarrhea, thoracolumbar pain	Intact	Ibarra
19	Mixed-race	3	female	11.2	complete	2018-11-05	yes	apartment	balanced	urban	Lipomas, dystosia of childbirth	sterilized	Ibarra
20	Poodle	7	male	4	complete	2018-11-06	yes	house	balanced	urban	geriatric mature cataract	Intact	Ibarra
21	Mixed-race	0.4	female	4.2	multiple	2018-11-08	yes	house	mixed	urban	no	Intact	Ibarra
22	English Bulldog	0.1	female	2.1	multiple	2018-11-12	yes	house+apartment	balanced	rural	no	Intact	Antonio Ante
23	English Bulldog	0.1	female	1.65	multiple	2018-11-12	yes	house+apartment	balanced	rural	no	Intact	Antonio Ante
24	Schnauzer	12	male	8.4	complete	2018-10-01	yes	house+free	balanced	rural	ITU	Intact	Cotacachi
25	Mixed-race	7	male	8.4	complete	2018-11-13	yes	house	mixed	urban	abseso due to paracostal trauma	Intact	Ibarra
26	Siberian Husky	2	female	21	complete	2018-01-11	yes	house+free	mixed	urban	no	Intact	Ibarra
27	Siberian Husky	0.2	female	3.4	multiple	2018-11-15	yes	house+free	mixed	urban	no	Intact	Ibarra
28	Shih Tzu	5	male	4	complete	2018-10-10	Not reported	house	balanced	urban	DAPP	Intact	Ibarra
29	Shih Tzu	5	male	4.5	complete	2018-10-10	Not reported	house	balanced	urban	DAPP	Intact	Ibarra
30	English Bulldog	0.2	male	2.8	multiple	2018-11-15	yes	house	balanced	urban	no	Intact	Ibarra
31	English Bulldog	0.2	male	2.8	multiple	2018-11-15	yes	house	balanced	urban	no	Intact	Ibarra
32	Poodle	7	male	8	Not reported	Not reported	Not reported	house	balanced	urban	no	Intact	Ibarra
33	Hasky siberiano	2.4	male	25	complete	2018-11-19	Not reported	house+free	balanced	rural	no	Intact	San Miguel de Urcuqui
34	Cocker Spaniel	5	female	13.5	complete	Not reported	no	house+free	mixed	urban	no	Intact	Ibarra
35	Mixed-race	1	female	5.4	complete	2019-02-23	yes	apartment	balanced	urban	no	Intact	Ibarra
36	Poodle	1	female	6	Not reported	Not reported	Not reported	house	mixed	rural	no	Intact	Antonio Ante
37	Poodle	2	female	5	complete	does not remember the date	yes	house	mixed	urban	Superficial Pyoderma	Intact	Ibarra
38	Poodle	0.2	female	3.2	multiple	2018-11-27	yes	cattery house	balanced	urban	no	Intact	Ibarra
39	Pekingese	0.2	male	0.8	multiple	2018-11-27	yes	house	mixed	urban	Parvovirus (13/12/18)	Intact	Ibarra

## Sheet: Sick Oct-Dec2018
	Sick canines
Ceftriaxone R	Sample Colection Date: October to December 2018
	Case/Swab	BREED	AGE (years)	SEX	WEIGHT (Kg)	MAIN SYMPTOM	ILLNESS	MEDICATION RECEIVED	VACCINATION	DATE OF VACCINATION	DEWORMING	HABITAT	FOOD	ORIGIN	REPRODUCTIVE STATUS	COUNTIES
	1	Mixed-race	0.9	male	9.4	Melena, vomit, fainting	Canine Parvovirus	Serum therapy, metronidazole, cefotaxime, maropitant citrate,	no	yes	no	free	mixed	rural	Intact	Ibarra
	2	Shetland Sheepdog	3	male	10	anuria, dysuria, vomiting, pollakiuria	Microurolith cystitis, UTI	Propantheline, metronidazole + enrofloxacin, dipyrone	complete	Not reported	yes	house	balanced	urban	Intact	Ibarra
	3	bull terrier	0.3	male	3.5	fainting, vomiting, diarrhea	Canine Parvovirus	Serum therapy, metronidazole, cefotaxime, maropitant citrate,	no	yes	yes	house	mixed	urban	Intact	Ibarra
	4	bull terrier	0.3	female	3	fainting, vomiting, diarrhea	Canine Parvovirus	Serum therapy, metronidazole, cefotaxime, maropitant citrate,	no	yes	yes	house	mixed	urban	Intact	Ibarra
	5	Mixed-race	0.4	female	7.5	fainting, vomiting, diarrhea	Canine Parvovirus	Serum therapy, metronidazole, cefotaxime, maropitant citrate,	no	yes	yes	house+free	balanced	rural	Intact	Bolívar (Prov. Carchi)
	6	Beagle	4	female	6.2	ear canal pain, pruritus, head rotation	external otitis	cleaning chlorhexidine 2% and prednisolone, sulfiram, neomycin, fosfomycin	multiple	2018-01-20	yes	house	balanced	urban	Intact	Ibarra
	7	Labrador Retriever	0.4	female	7.6	profuse diarrhoea, anorexia, fainting	Bacterial gastroenteritis (campylobacter)	azithromycin	multiple	2018-10-27	yes	house+free	mixed	urban	Intact	Ibarra
	8	Mixed-race	0.8	male	7	vomiting, diarrhea, fainting	Canine Parvovirus	Serum therapy, metronidazole, cefotaxime, maropitant citrate,	multiple	Not reported	no	house	balanced	urban	Intact	Ibarra
	9	Mixed-race	0.8	male	10	vomiting, diarrhea, fainting	Canine Parvovirus	Serum therapy, metronidazole, cefotaxime, maropitant citrate,	no	yes	no	house	mixed	urban	Intact	Ibarra
	10	Mixed-race	5	female	10.4	melena, fainting, anorexia, nasal erythema	Lupus and/or pemphigus	Dexamethasone, serum therapy, metronidazole, dip	multiple	2018-10-16	yes	house	mixed	rural	Intact	otavalo
	11	Schnauzer	9	male	9	pruritus, seborrhea, fainting, anorexia	Deep mixed dermatitis, malassezia spp. and staph	shampoo therapy, itraconazole, cephalexin	complete	Not reported	yes	house+free	balanced	urban	Intact	Ibarra
12_SQ154	12	Yorkshire Terrier	4	female	2	shock, fainting	cerebrovascular accident	hospitalization	multiple	2014-01-20	no	house+free	mixed	rural	Intact	otavalo
	13	Mixed-race	2	female	29	cough, phlegm, fainting, pyrexia	infectious tracheobronchitis	bromexhine, amoxyxillin + clavulanic acid, expectorants, nebulization	Multiple	2018-10-11	yes	free	mixed	rural	Intact	Ibarra
	14	Poodle	0.2	female	0.8	profuse diarrhoea, anorexia, fainting	Coronavirus and Parvovirus positive	He doesn't know, he passes away in minutes	no	yes	yes	hatchery	balanced	urban	Intact	Ibarra
	15	Schnauzer	0.3	female	4.6	fainting, vomit	Canine Parvovirus	Serum therapy, metronidazole, cefotaxime, maropitant citrate,	complete	2018-10-31	yes	house	mixed	urban	Intact	Ibarra
	16	English Bulldog	5.8	male	17	melena, vomit, fainting	Chronic Renal Failure (CRF)	did not take place - euthanasia	complete	2018-03-31	yes	house	mixed	rural	Intact	Otavalo
	17	Siberian Husky	0.4	male	6	diarrhea and vomiting	eating dyscrasia	food restriction, digestive enzymes	multiple	2018-09-10	yes	house	mixed	urban	Intact	Ibarra
	18	German Shepherd	0.4	female	15.8	Vomiting, bloody diarrhea, fainting, anorexia	Canine Parvovirus	Serum therapy, metronidazole, cefotaxime, maropitant citrate,	multiple	2018-12-15	yes	house+free	balanced	rural	Intact	Ibarra
	19	Golden Retriever	0.2	male	6.6	Vomiting, bloody diarrhea, fainting, anorexia	Canine Parvovirus	Serum therapy, metronidazole, cefotaxime, maropitant citrate,	multiple	2018-09-29	yes	free	mixed	rural	Intact	otavalo
	20	Poodle	2.3	male	13.6	cough, phlegm, fainting, pyrexia	infectious tracheobronchitis	bromexhine, amoxyxillin + clavulanic acid, expectorants, nebulization	complete	Not reported	no	house	mixed	urban	Intact	Ibarra
	21	Golden Retriever	0.2	female	1	bloody diarrhea, fever, dehydration, vomiting	Canine Parvovirus	Serum therapy, metronidazole, cefotaxime, maropitant citrate,	multiple	2018-09-29	yes	free	mixed	rural	Intact	otavalo
	22	Mixed-race	0.4	female	6	diarrhoea, vomiting, breakdown	Canine Parvovirus	Serum therapy, metronidazole, cefotaxime, maropitant citrate,	no	yes	yes	free	mixed	rural	Intact	Ibarra
	23	Yorkshire Terrier	3	male	2.2	itching, fainting	Flea bite dermatitis (DAPP)	fluralaner, prednisolone	Not reported	Not reported	yes	house	mixed	urban	Intact	Ibarra
	24	American Pit Bull Terrier	1	male	24	Amitraz and oral fipronil poisoning	Poisoning	Support therapy, fluid therapy	Not reported	Not reported	no	house	mixed	urban	Intact	Ibarra
EE25K_SQ190	25	German Shepherd	8	male	26.8	anorexia, foreign body gingivitis	Gingivitis	Foreign body removal between teeth and amoxicillin + clavulanic acid, carprofen	no	Not reported	no	house	mixed	urban	Intact	Antonio Ante
	26	English Bulldog	0.1	female	2.8	diarrhea, fever	Parasitic enteritis (Coocidia)	metronidazole	multiple	2018-11-15	yes	free	mixed	rural	Intact	urcuqui
	27	American Pit Bull Terrier	0.4	female	11.4	diarrhoea, vomiting, breakdown	Canine Parvovirus	Serum therapy, metronidazole, cefotaxime, maropitant citrate,	no	no	no	house	mixed	urban	Intact	Ibarra
	28	Mixed-race	0.3	male	4.2	bloody diarrhea, fever, dehydration, vomiting	Canine Parvovirus	Serum therapy, metronidazole, cefotaxime, maropitant citrate,	no	no	no	house+free	mixed	urban	Intact	Ibarra
	29	Mixed-race	0.3	female	3	bloody diarrhea, fever, dehydration, vomiting	Canine Parvovirus	Not performed - passes away	No	no	no	house+free	mixed	urban	Intact	Ibarra
	30	Golden Retriever	0.4	male	7.5	Vomiting, bloody diarrhea, fainting, anorexia	Canine Parvovirus	Cefotaxime, metronidazole, omeprazole	complete	2018-11-17	yes	free	mixed	rural	Intact	otavalo
	31	Mixed-race	0.7	female	4	abdominal pain, phlegm, fainting	infectious tracheobronchitis	abrilar, cephalexin, carprofen	multiple	2018-08-02	yes	house+free	mixed	rural	Intact	otavalo
	32	Akita	0.3	male	8.4	diarrhoea, vomiting, breakdown	Canine Parvovirus	Serum therapy, metronidazole, cefotaxime, maropitant citrate,	complete	Not reported	no	house	balanced	urban	Intact	Antonio Ante
	33	American Pit Bull Terrier	3	male	24.8	intense itching on the body	wanted	shampoo therapy, itraconazole, cephalexin	complete	Not reported	no	house+free	mixed	urban	Intact	Ibarra
	34	Rottweiler	0.5	male	24	profuse diarrhea	Parasitic enteritis (Toxocara spp, hookworm	serum therapy, febendazole, metronidazole	complete	2018-10-20	yes	house+free	mixed	urban	Intact	Ibarra
	35	Poodle	0.2	male	2	vomiting, diarrhea, fainting	Canine Parvovirus	Serum therapy, metronidazole, cefotaxime, maropitant citrate,	no	no	no	house	balanced	urban	Intact	Ibarra
	36	German Shepherd	7	female	28	fainting, avalonated abdomen	closed neck pyometra	do not want surgery	complete	Not reported	yes	house	balanced	urban	Intact	Ibarra
	37	Siberian Husky	0.4	female	6	fainting, anorexia	Parasitosis	febendazole	multiple	2018-12-01	yes	free	mixed	rural	Intact	Cotacachi
	38	American Pit Bull Terrier	0.2	male	2.7	vomiting, diarrhea, fainting	Canine Parvovirus	Serum therapy, metronidazole, cefotaxime, maropitant citrate,	no	no	no	free	mixed	rural	Intact	Pimampiro
	39	American Pit Bull Terrier	0.2	male	2.6	vomiting, diarrhea, fainting	Canine Parvovirus	passes away	no	no	no	free	mixed	rural	Intact	Pimampiro
