# Supplementary material for: Pandemic one health clones of Escherichia coli and Klebsiella pneumoniae producing CTX-M-14, CTX-M-27, CTX-M-55 and CTX-M-65 ESβLs among companion animals in northern Ecuador
Source: Front Cell Infect Microbiol. 2025 Jan 7;13:1259764. doi: 10.3389/fcimb.2023.1259764 (PMC11747428; doi:10.3389/fcimb.2023.1259764)
Supplement: Supplementary file 4 [file Table_2.xlsx]

## Sheet: Hoja1
Antibiogram ot the forty-tree cephalosporin-resistant Gram-negative bacteria
										amoxicillin-clavulanic acid	ceftazidime	cefotaxime	ceftriaxone	cefepime	cefoxitin	aztreonam	ertapenem	meropenem	imipenem	nalidixic acid	ceftiofur	ciprofloxacin	Trimethoprim/ sulfamethoxazole	Amikacin	Gentamicin	Enrofloxacin	Chloramphenicol
WGS Sequencing	CODE	ID	SPECIE	CRO	POL B	LAC+	LAC-	PURA	CR/A	AMC	CAZ	CTX	CRO	CPM	CFO	ATM	ETP	MER	IMP	NAL	CT	CIP	SXT	AMI	GEN	ENR	CHL
	Healthy Apr-Jun2018
	ECU	2	K. pneumoniae	1		1		1		R	R	R	R	R	S	R	R	R	R		R	R	R	R	R
ECU3_SQ178	ECU	3	E. coli	1		1		1		S	R	R	R	R	S	R	S	S	S	R		R	S	S	S	R	R
	ECU	5	E. coli	1		1		1		S	R	R	R	R	S	R	S	S	S	R		R		S	R
	ECU	17	E. coli	1		1		1		S	R	R	R	R	S	S	S	S	S	R		R		S	S
	ECU	18	E. coli	1		1		1		S	R	R	R	R	S	R	S	S	S		R	R	R	S	S
	ECU	19	E. coli	1		1		1		R	R	R	R	R	R	R	S	S	R			S	S	S	S
	ECU	20	E. coli	1		1		1		R	R	R	R	R	S	R	S	S	S		R	R	R	R	R
	ECU	21-I	Acineto/Enterobacter	1		1		1		S	R	R	R	R	S	R	S	S	R		R	S	S	S	S
	ECU	21-II	K. pneumoniae	1		1		1		R	R	R	R	R	S	R	S	S	S		R	R	R	S	R
	ECU	22-I	E. coli	1		1		1		S	R	R	R	R	S	R	S	S	S		R	S	S	S	S
	ECU	24	E. coli	1		1		1		S	R	R	R	R	S	R	S	S	S		R	R	S	R	S
	Sick Apr-Jun2018
	ECU-D	1	K. pneumoniae	1		1		1		R	R	R	R	R	S	R		R	R		R	R	R	R	R
	ECU-D	4	E. coli	1		1		1		R	R	R	R	R	R	R	S	S	S		R	S	R	S	S
	ECU-D	12	E. coli	1		1		1		R	R	R	R	R	S	R	S	S	S		R	S	R	S	S
ECUD12_SQ166	ECU-D	12	K. pneumoniae	1		1		1		R	R	R	R	R	S	R	S	S	S	R	R	R	R	S	R	R
	ECU-D	15	E. coli	1		1		1		R	R	R	R	R	S	R	S	S	S		R	R	R	S	R
	ECU-D	18	Acineto/Enterobacter	1		1		1		S	R		R	R	S	R	S	S	S		R	S	R		R
	ECU-D	18	E. coli	1		1		1		R	R		R	R	?	R	S	S	S		R	R	R	R	R
	ECU-D	19	Acineto/Enterobacter	1		1		1		S	R		R	R	S	R	S	S	S		R	S	S	S	S
	ECU	15	E. coli	1		1		1		R	S	R	R	R	R	R	S	S	R		R	R	S	S	S
	Healthy Oct-Dec2018
	ES	5	E. coli	1		1		1		S	S	R	R	R	S	R	S	S	S	S		S	S	S	S
	ES	9	E. coli	1		1		1		R	S	R	S	S	R	S	S	S	S	S		S	S	S	S
	ES	12	E. coli	1		1		1		S	R	R	R	R	S	R	S	S	S	R		R	S	S	S
	ES	17	E. coli	1		1		1		R	R	R	R	R	R	R	R	S	R	S		S	S	S	S
	ES	18	E. coli	1		1		1		R	R	R	R	R	R	R	S	S	S	S		S	S	S	S
	ES	19	E. coli	1		1		1		S	R	R	R	R	S	R	S	S	S	R		R	R	S	S
	ES	25	E. coli	1		1		1		S	R	R	R	R	S	R	S	S	S	R		R	R	S	R
	ES	26	E. coli	1		1		1		R	R	S	R	S	R	S	S	S	S	S		S	R	S	S
	ES	27	E. coli	1		1		1		R	R	R	R	S	R	R	S	S	S	S		S	R	S	S
	ES	30	E. coli	1		1		1		S	R	R	R	R	S	R	S	S	S	S		S	S		R
	ES	31	E. coli	1		1		1		S	R	R	R	R	S	R	S	S	S	S		S	S	S	S
	ES	34	E. coli	1		1		1		S	R	R	R	R	S	R	S	S	S	S		S	S	S	S
	Sick Oct-Dec2018
	EE	4	E. coli	1		1		1		S	R	R	R	S	S	S	S	S	S	R		R	R	E	R
	EE	2	E. coli	1		1		1		S	R	R	R	R	S	R	S	S	S	R		R	R	S	R
EE12_SQ154	EE	12	E. coli	1		1		1		S	R	R	R	R	S	R	S	S	S	R		R	R	S	R	R	R
	EE	13	E. coli	1		1		1		S	R	R	R	R	S	R	S	S	S	S		S	R	S	S
	EE	14	E. coli	1		1		1		S	R	R	R	R	R	R	S	S	S	S		S	R	S	S
	EE	16	E. coli	1		1		1		R	S	R	R	S	R	R	S	S	R	S		S	R	S	S
	EE	21	E. coli	1		1		1		S	R	R	R	R	S	R	S	S	S	R		R	R	S	R
	EE	25C	E. coli	1		1		1		R	R	R	R	S	R	R	S	S	R	S		S	S	S	S
EE25K_SQ190	EE	25K	K. pneumoniae	1		1		1		S	S	R	R	R	S	S	S	S	S	R		R	R	S	S	R
	EE	29	E. coli	1		1		1		S	R	R	R	R	S	R	S	S	S	R		R	R	S	S
	EE	33	E. coli	1		1		1		S	R	R	R	R	S	S	S	S	S	R		R	R	S	R
