# Supplementary material for: Pandemic one health clones of Escherichia coli and Klebsiella pneumoniae producing CTX-M-14, CTX-M-27, CTX-M-55 and CTX-M-65 ESβLs among companion animals in northern Ecuador
Source: Front Cell Infect Microbiol. 2025 Jan 7;13:1259764. doi: 10.3389/fcimb.2023.1259764 (PMC11747428; doi:10.3389/fcimb.2023.1259764)
Supplement: Supplementary file 5 [file Table_3.xlsx]

## Sheet: SNP - E. coli ST10
	ESC_CB7241AA_AS	ESC_DB2012AA_AS	ESC_FB3774AA_AS	ESC_FB7647AA_AS	ESC_GA6575AA_AS	ESC_GB3079AA_AS	ESC_GB6485AA_AS	ESC_HA5151AA_AS	ESC_JB8174AA_AS	ESC_LB3398AA_AS	ESC_LB7159AA_AS	ESC_MA7515AA_AS	ESC_MB9113AA_AS	ESC_NA5942AA_AS	ESC_NA5992AA_AS	ESC_NB3827AA_AS	ESC_NB4244AA_AS	ESC_QA8919AA_AS	ESC_RA0197AA_AS	ESC_RA0378AA_AS	ESC_RA0527AA_AS	ESC_RA5024AA_AS	ESC_RA8220AA_AS	ESC_TA2321AA_AS	ESC_TA7160AA_AS	ESC_TA7268AA_AS	ESC_WA7267AA_AS	ESC_WA7274AA_AS	ESC_YA3949AA_AS	ESC_ZA6453AA_AS	ECU3_SQ178
ESC_CB7241AA_AS	0	1147	831	1257	358	640	470	1102	2474	775	402	621	844	610	716	709	607	457	785	1268	545	708	774	266	280	1275	104	310	265	1059	105
ESC_DB2012AA_AS	1147	0	1852	2254	1373	1635	1517	2097	3081	1776	1397	1614	1861	1607	1760	1706	1604	1460	1786	2265	1546	1701	1775	1313	1329	2272	1153	1361	1314	2056	1154
ESC_FB3774AA_AS	831	1852	0	1485	1061	1333	1191	1448	3193	1097	1095	1314	57	1301	1205	1400	1298	1148	1103	1494	1240	1399	1096	985	1009	1501	823	1041	984	1752	824
ESC_FB7647AA_AS	1257	2254	1485	0	1481	1554	1451	1332	3449	1401	1499	1247	1496	1234	1771	1132	1231	1383	1407	47	782	1127	1396	1245	1271	52	1247	1299	1244	1709	1250
ESC_GA6575AA_AS	358	1373	1061	1481	0	864	728	1324	2718	999	624	843	1074	832	970	933	829	679	1009	1492	769	930	998	524	536	1497	362	568	523	1283	361
ESC_GB3079AA_AS	640	1635	1333	1554	864	0	806	1392	2764	1259	312	979	1344	966	1248	1107	963	728	1267	1567	840	1104	1254	602	630	1572	630	660	599	1216	631
ESC_GB6485AA_AS	470	1517	1191	1451	728	806	0	1335	2480	1135	756	828	1202	815	1078	967	812	668	1145	1464	737	966	1132	248	276	1469	460	312	245	1227	463
ESC_HA5151AA_AS	1102	2097	1448	1332	1324	1392	1335	0	3329	1168	1344	1346	1459	1333	1627	1379	1330	1152	1176	1341	1155	1376	1167	1129	1151	1348	1096	1181	1128	1673	1093
ESC_JB8174AA_AS	2474	3081	3193	3449	2718	2764	2480	3329	0	3133	2718	2822	3204	2813	3090	2967	2810	2668	3143	3458	2737	2966	3132	2278	2292	3467	2478	2294	2277	2711	2479
ESC_LB3398AA_AS	775	1776	1097	1401	999	1259	1135	1168	3133	0	1021	1232	1110	1227	1332	1328	1224	1076	100	1404	1166	1327	53	931	953	1419	767	985	930	1670	772
ESC_LB7159AA_AS	402	1397	1095	1499	624	312	756	1344	2718	1021	0	863	1108	850	1008	949	847	693	1031	1512	785	944	1018	554	578	1515	392	610	551	1299	393
ESC_MA7515AA_AS	621	1614	1314	1247	843	979	828	1346	2822	1232	863	0	1325	75	1221	620	72	805	1240	1256	535	613	1229	622	646	1263	607	676	621	1222	614
ESC_MB9113AA_AS	844	1861	57	1496	1074	1344	1202	1459	3204	1110	1108	1325	0	1312	1218	1411	1309	1161	1116	1505	1251	1410	1109	996	1020	1512	836	1052	995	1763	837
ESC_NA5942AA_AS	610	1607	1301	1234	832	966	815	1333	2813	1227	850	75	1312	0	1210	607	41	796	1235	1247	522	600	1224	609	635	1250	594	665	608	1219	601
ESC_NA5992AA_AS	716	1760	1205	1771	970	1248	1078	1627	3090	1332	1008	1221	1218	1210	0	1313	1207	1063	1341	1778	1151	1312	1333	872	894	1785	706	926	871	1667	703
ESC_NB3827AA_AS	709	1706	1400	1132	933	1107	967	1379	2967	1328	949	620	1411	607	1313	0	604	913	1332	1139	418	75	1327	765	789	1148	701	817	762	1291	700
ESC_NB4244AA_AS	607	1604	1298	1231	829	963	812	1330	2810	1224	847	72	1309	41	1207	604	0	793	1232	1244	519	597	1221	606	632	1247	591	662	605	1216	598
ESC_QA8919AA_AS	457	1460	1148	1383	679	728	668	1152	2668	1076	693	805	1161	796	1063	913	793	0	1084	1396	671	908	1071	462	488	1399	449	520	461	955	448
ESC_RA0197AA_AS	785	1786	1103	1407	1009	1267	1145	1176	3143	100	1031	1240	1116	1235	1341	1332	1232	1084	0	1404	1174	1333	101	939	963	1425	777	995	938	1678	780
ESC_RA0378AA_AS	1268	2265	1494	47	1492	1567	1464	1341	3458	1404	1512	1256	1505	1247	1778	1139	1244	1396	1404	0	793	1140	1405	1258	1282	63	1260	1310	1257	1718	1261
ESC_RA0527AA_AS	545	1546	1240	782	769	840	737	1155	2737	1166	785	535	1251	522	1151	418	519	671	1174	793	0	415	1161	531	559	798	533	587	528	997	532
ESC_RA5024AA_AS	708	1701	1399	1127	930	1104	966	1376	2966	1327	944	613	1410	600	1312	75	597	908	1333	1140	415	0	1322	762	786	1143	696	816	759	1288	695
ESC_RA8220AA_AS	774	1775	1096	1396	998	1254	1132	1167	3132	53	1018	1229	1109	1224	1333	1327	1221	1071	101	1405	1161	1322	0	926	952	1414	764	984	925	1665	767
ESC_TA2321AA_AS	266	1313	985	1245	524	602	248	1129	2278	931	554	622	996	609	872	765	606	462	939	1258	531	762	926	0	72	1263	256	108	39	1021	257
ESC_TA7160AA_AS	280	1329	1009	1271	536	630	276	1151	2292	953	578	646	1020	635	894	789	632	488	963	1282	559	786	952	72	0	1287	284	122	71	1049	283
ESC_TA7268AA_AS	1275	2272	1501	52	1497	1572	1469	1348	3467	1419	1515	1263	1512	1250	1785	1148	1247	1399	1425	63	798	1143	1414	1263	1287	0	1265	1317	1262	1727	1264
ESC_WA7267AA_AS	104	1153	823	1247	362	630	460	1096	2478	767	392	607	836	594	706	701	591	449	777	1260	533	696	764	256	284	1265	0	314	253	1049	95
ESC_WA7274AA_AS	310	1361	1041	1299	568	660	312	1181	2294	985	610	676	1052	665	926	817	662	520	995	1310	587	816	984	108	122	1317	314	0	107	1077	315
ESC_YA3949AA_AS	265	1314	984	1244	523	599	245	1128	2277	930	551	621	995	608	871	762	605	461	938	1257	528	759	925	39	71	1262	253	107	0	1020	254
ESC_ZA6453AA_AS	1059	2056	1752	1709	1283	1216	1227	1673	2711	1670	1299	1222	1763	1219	1667	1291	1216	955	1678	1718	997	1288	1665	1021	1049	1727	1049	1077	1020	0	1052
ECU3_SQ178	105	1154	824	1250	361	631	463	1093	2479	772	393	614	837	601	703	700	598	448	780	1261	532	695	767	257	283	1264	95	315	254	1052	0
min: 39 max: 3467

## Sheet: SNP - E. coli ST162
	ESC_BB6234AA_AS	ESC_CB2892AA_AS	ESC_CB8917AA_AS	ESC_DB1920AA_AS	ESC_GA3633AA_AS	ESC_HA2762AA_AS	ESC_HB0449AA_AS	ESC_KB3521AA_AS	ESC_KB4104AA_AS	ESC_LB3920AA_AS	ESC_LB8608AA_AS	ESC_LB8951AA_AS	ESC_MB3249AA_AS	ESC_NB0449AA_AS	ESC_NB5196AA_AS	ESC_NB6349AA_AS	ESC_PB2448AA_AS	ESC_RA3537AA_AS	ESC_RA3559AA_AS	ESC_SA8450AA_AS	ESC_TA0905AA_AS	ESC_UB2882AA_AS	ESC_VA6214AA_AS	ESC_VB2724AA_AS	ESC_WB4193AA_AS	ESC_XB5504AA_AS	ESC_XB5636AA_AS	ESC_ZA1986AA_AS	ESC_ZA2913AA_AS	ESC_ZA4907AA_AS	EE12_SQ154
ESC_BB6234AA_AS	0	2	465	502	1011	490	441	413	460	497	1012	956	580	463	511	1282	437	1196	1195	970	1648	1673	1648	493	988	460	1219	507	436	1584	536
ESC_CB2892AA_AS	2	0	467	504	1013	492	443	415	462	499	1014	958	582	465	513	1284	439	1198	1197	972	1650	1675	1650	495	990	462	1221	509	438	1586	538
ESC_CB8917AA_AS	465	467	0	343	826	332	250	324	277	160	827	769	389	280	326	1099	252	1009	1008	787	1460	1488	1463	192	801	159	1032	314	361	1397	207
ESC_DB1920AA_AS	502	504	343	0	897	73	321	363	340	377	896	840	458	341	389	1162	317	1078	1079	858	1532	1557	1530	371	872	340	1103	383	400	1468	414
ESC_GA3633AA_AS	1011	1013	826	897	0	886	798	878	829	858	5	75	929	832	878	1649	804	781	782	293	1138	1165	1140	852	307	821	812	856	913	935	897
ESC_HA2762AA_AS	490	492	332	73	886	0	310	353	329	366	885	829	449	332	380	1151	306	1069	1068	847	1521	1546	1521	362	861	329	1092	372	390	1457	403
ESC_HB0449AA_AS	441	443	250	321	798	310	0	302	253	282	799	741	365	256	302	1075	228	981	980	759	1433	1460	1435	276	773	245	1004	290	339	1369	321
ESC_KB3521AA_AS	413	415	324	363	878	353	302	0	323	358	879	821	439	324	370	1145	298	1059	1060	839	1513	1540	1513	352	853	321	1084	366	307	1449	395
ESC_KB4104AA_AS	460	462	277	340	829	329	253	323	0	309	828	772	392	185	295	1044	75	1012	1011	790	1464	1489	1464	305	804	272	1035	319	358	1400	348
ESC_LB3920AA_AS	497	499	160	377	858	366	282	358	309	0	859	801	421	312	358	1131	284	1041	1040	819	1493	1520	1495	224	833	191	1064	348	393	1429	241
ESC_LB8608AA_AS	1012	1014	827	896	5	885	799	879	828	859	0	76	930	831	879	1648	805	784	783	294	1139	1164	1139	853	308	822	811	857	912	934	898
ESC_LB8951AA_AS	956	958	769	840	75	829	741	821	772	801	76	0	872	775	821	1592	747	726	725	236	1081	1108	1083	795	250	764	755	799	856	878	840
ESC_MB3249AA_AS	580	582	389	458	929	449	365	439	392	421	930	872	0	393	438	1212	367	1110	1111	890	1564	1591	1564	415	904	384	1135	411	476	1500	460
ESC_NB0449AA_AS	463	465	280	341	832	332	256	324	185	312	831	775	393	0	296	1047	168	1013	1014	793	1467	1492	1465	306	807	275	1038	322	359	1403	351
ESC_NB5196AA_AS	511	513	326	389	878	380	302	370	295	358	879	821	438	296	0	1116	270	1059	1060	839	1513	1540	1513	352	853	321	1084	368	405	1449	397
ESC_NB6349AA_AS	1282	1284	1099	1162	1649	1151	1075	1145	1044	1131	1648	1592	1212	1047	1116	0	1021	1828	1827	1610	2282	2305	2282	1125	1624	1094	1855	1141	1180	2218	1168
ESC_PB2448AA_AS	437	439	252	317	804	306	228	298	75	284	805	747	367	168	270	1021	0	987	986	765	1439	1466	1441	280	779	247	1010	294	335	1375	323
ESC_RA3537AA_AS	1196	1198	1009	1078	781	1069	981	1059	1012	1041	784	726	1110	1013	1059	1828	987	0	3	744	1375	1400	1373	1033	758	1004	1063	1039	1094	1308	1080
ESC_RA3559AA_AS	1195	1197	1008	1079	782	1068	980	1060	1011	1040	783	725	1111	1014	1060	1827	986	3	0	743	1374	1399	1374	1034	757	1003	1062	1038	1095	1307	1079
ESC_SA8450AA_AS	970	972	787	858	293	847	759	839	790	819	294	236	890	793	839	1610	765	744	743	0	1099	1126	1101	813	168	782	767	817	870	894	858
ESC_TA0905AA_AS	1648	1650	1460	1532	1138	1521	1433	1513	1464	1493	1139	1081	1564	1467	1513	2282	1439	1375	1374	1099	0	109	166	1487	1113	1456	1493	1491	1548	539	1532
ESC_UB2882AA_AS	1673	1675	1488	1557	1165	1546	1460	1540	1489	1520	1164	1108	1591	1492	1540	2305	1466	1400	1399	1126	109	0	189	1514	1140	1483	1520	1518	1573	564	1559
ESC_VA6214AA_AS	1648	1650	1463	1530	1140	1521	1435	1513	1464	1495	1139	1083	1564	1465	1513	2282	1441	1373	1374	1101	166	189	0	1487	1115	1458	1495	1493	1546	539	1534
ESC_VB2724AA_AS	493	495	192	371	852	362	276	352	305	224	853	795	415	306	352	1125	280	1033	1034	813	1487	1514	1487	0	827	173	1060	342	389	1423	265
ESC_WB4193AA_AS	988	990	801	872	307	861	773	853	804	833	308	250	904	807	853	1624	779	758	757	168	1113	1140	1115	827	0	796	783	831	888	910	872
ESC_XB5504AA_AS	460	462	159	340	821	329	245	321	272	191	822	764	384	275	321	1094	247	1004	1003	782	1456	1483	1458	173	796	0	1027	311	358	1392	232
ESC_XB5636AA_AS	1219	1221	1032	1103	812	1092	1004	1084	1035	1064	811	755	1135	1038	1084	1855	1010	1063	1062	767	1493	1520	1495	1060	783	1027	0	1062	1119	1409	1103
ESC_ZA1986AA_AS	507	509	314	383	856	372	290	366	319	348	857	799	411	322	368	1141	294	1039	1038	817	1491	1518	1493	342	831	311	1062	0	403	1427	385
ESC_ZA2913AA_AS	436	438	361	400	913	390	339	307	358	393	912	856	476	359	405	1180	335	1094	1095	870	1548	1573	1546	389	888	358	1119	403	0	1484	432
ESC_ZA4907AA_AS	1584	1586	1397	1468	935	1457	1369	1449	1400	1429	934	878	1500	1403	1449	2218	1375	1308	1307	894	539	564	539	1423	910	1392	1409	1427	1484	0	1468
EE12_SQ154	536	538	207	414	897	403	321	395	348	241	898	840	460	351	397	1168	323	1080	1079	858	1532	1559	1534	265	872	232	1103	385	432	1468	0
min: 2 max: 2305

## Sheet: SNP - K. pneminoniae ST35
	GCA_001482645.1	GCA_002181385.1	GCA_002775395.1	GCA_002853385.1	GCA_003195335.1	GCA_003196595.1	GCA_003226945.1	GCA_004320565.1	GCA_004321365.1	GCA_004321435.1	GCA_004321445.1	GCA_009661485.1	GCA_900093085.1	GCA_900500685.1	GCA_900501535.1	GCA_900502125.1	GCA_900506385.1	GCA_900507535.1	GCA_900507675.1	GCA_900508195.1	GCA_900508865.1	GCA_900510855.1	GCA_900510995.1	GCA_900515435.1	GCA_900515675.1	GCA_900517185.1	GCA_900517425.1	GCA_900517535.1	GCA_900517775.1	GCA_902166705.1	EE25K_SQ190
GCA_001482645.1	0	354	1574	311	315	474	300	352	346	345	341	2259	1608	354	379	379	390	366	419	365	365	349	452	405	373	377	412	397	377	427	394
GCA_002181385.1	354	0	1562	381	395	560	372	326	322	319	317	2275	1599	370	295	401	418	344	329	343	343	365	464	437	287	411	442	417	397	453	369
GCA_002775395.1	1574	1562	0	1611	1595	1752	1572	1558	1552	1551	1547	3321	310	1580	1587	1597	1622	1544	1629	1543	1543	1575	1658	1632	1577	1605	1616	1621	1595	1657	1568
GCA_002853385.1	311	381	1611	0	352	515	211	383	379	378	374	2292	1645	381	412	412	431	393	446	392	392	376	481	448	402	422	453	430	410	466	421
GCA_003195335.1	315	395	1595	352	0	179	321	389	387	384	388	2290	1625	373	424	402	419	379	458	378	378	366	473	438	418	408	441	416	398	446	401
GCA_003196595.1	474	560	1752	515	179	0	482	556	552	551	547	2457	1784	538	585	561	584	544	623	543	543	531	636	597	579	567	606	581	559	617	572
GCA_003226945.1	300	372	1572	211	321	482	0	372	368	365	363	2279	1604	354	397	375	398	358	437	357	357	349	450	411	393	385	420	397	371	433	386
GCA_004320565.1	352	326	1558	383	389	556	372	0	10	7	13	2267	1596	372	353	399	422	346	349	345	345	367	466	435	351	407	446	421	395	451	368
GCA_004321365.1	346	322	1552	379	387	552	368	10	0	3	5	2261	1592	368	349	393	418	342	345	341	341	363	462	429	345	401	442	417	391	447	366
GCA_004321435.1	345	319	1551	378	384	551	365	7	3	0	6	2260	1589	365	346	392	415	339	342	338	338	360	459	428	344	400	439	414	388	444	363
GCA_004321445.1	341	317	1547	374	388	547	363	13	5	6	0	2262	1587	363	344	388	413	337	342	336	336	358	457	424	340	396	437	412	386	448	365
GCA_009661485.1	2259	2275	3321	2292	2290	2457	2279	2267	2261	2260	2262	0	3355	2261	2304	2288	2311	2291	2344	2290	2290	2254	2355	2324	2302	2294	2335	2308	2284	2338	2310
GCA_900093085.1	1608	1599	310	1645	1625	1784	1604	1596	1592	1589	1587	3355	0	1612	1620	1631	1654	1578	1662	1577	1577	1605	1694	1666	1612	1637	1648	1651	1627	1687	1606
GCA_900500685.1	354	370	1580	381	373	538	354	372	368	365	363	2261	1612	0	399	363	380	360	433	359	359	129	434	399	393	371	404	379	359	415	394
GCA_900501535.1	379	295	1587	412	424	585	397	353	349	346	344	2304	1620	399	0	426	449	373	332	372	372	394	497	462	294	434	473	448	422	484	403
GCA_900502125.1	379	401	1597	412	402	561	375	399	393	392	388	2288	1631	363	426	0	105	387	466	386	386	358	455	116	418	92	129	104	84	140	417
GCA_900506385.1	390	418	1622	431	419	584	398	422	418	415	413	2311	1654	380	449	105	0	404	483	403	403	375	474	89	439	65	68	65	103	57	436
GCA_900507535.1	366	344	1544	393	379	544	358	346	342	339	337	2291	1578	360	373	387	404	0	407	1	1	355	458	423	367	395	428	403	383	439	354
GCA_900507675.1	419	329	1629	446	458	623	437	349	345	342	342	2344	1662	433	332	466	483	407	0	406	406	428	533	502	330	474	507	482	462	518	439
GCA_900508195.1	365	343	1543	392	378	543	357	345	341	338	336	2290	1577	359	372	386	403	1	406	0	0	354	457	422	366	394	427	402	382	438	353
GCA_900508865.1	365	343	1543	392	378	543	357	345	341	338	336	2290	1577	359	372	386	403	1	406	0	0	354	457	422	366	394	427	402	382	438	353
GCA_900510855.1	349	365	1575	376	366	531	349	367	363	360	358	2254	1605	129	394	358	375	355	428	354	354	0	429	394	388	364	399	372	354	408	389
GCA_900510995.1	452	464	1658	481	473	636	450	466	462	459	457	2355	1694	434	497	455	474	458	533	457	457	429	0	491	491	465	484	473	451	509	486
GCA_900515435.1	405	437	1632	448	438	597	411	435	429	428	424	2324	1666	399	462	116	89	423	502	422	422	394	491	0	454	96	117	110	116	130	453
GCA_900515675.1	373	287	1577	402	418	579	393	351	345	344	340	2302	1612	393	294	418	439	367	330	366	366	388	491	454	0	430	463	438	418	474	397
GCA_900517185.1	377	411	1605	422	408	567	385	407	401	400	396	2294	1637	371	434	92	65	395	474	394	394	364	465	96	430	0	91	84	86	104	427
GCA_900517425.1	412	442	1616	453	441	606	420	446	442	439	437	2335	1648	404	473	129	68	428	507	427	427	399	484	117	463	91	0	91	129	111	460
GCA_900517535.1	397	417	1621	430	416	581	397	421	417	414	412	2308	1651	379	448	104	65	403	482	402	402	372	473	110	438	84	91	0	102	104	435
GCA_900517775.1	377	397	1595	410	398	559	371	395	391	388	386	2284	1627	359	422	84	103	383	462	382	382	354	451	116	418	86	129	102	0	138	413
GCA_902166705.1	427	453	1657	466	446	617	433	451	447	444	448	2338	1687	415	484	140	57	439	518	438	438	408	509	130	474	104	111	104	138	0	467
EE25K_SQ190	394	369	1568	421	401	572	386	368	366	363	365	2310	1606	394	403	417	436	354	439	353	353	389	486	453	397	427	460	435	413	467	0
min: 0 max: 3355

## Sheet: SNP - K. pneumoniae ST661
	GCA_000492295.1	GCA_002852325.1	GCA_004120055.1	GCA_004311825.1	GCA_004831315.1	GCA_009184445.1	GCA_011077845.1	GCA_900327325.1	GCA_900493325.1	GCA_900494035.1	GCA_900498975.1	GCA_900501115.1	GCA_900511145.1	GCA_900511605.1	GCA_900514835.1	GCA_900516485.1	GCA_902163495.1	GCA_902163515.1	GCA_902163535.1	ECUD12_SQ166
GCA_000492295.1	0	3758	3461	3839	4968	4499	3944	4287	3455	4088	4024	3462	3835	4120	4256	4444	5266	5259	5260	4285
GCA_002852325.1	3758	0	1132	1630	2965	2363	1941	1964	1126	1891	1462	1132	1622	1893	1929	2191	3028	3025	3032	1964
GCA_004120055.1	3461	1132	0	1343	2878	2140	1675	1720	190	1615	1472	74	1339	1568	1685	1911	2742	2735	2740	1718
GCA_004311825.1	3839	1630	1343	0	3096	2526	2086	2105	1335	2047	1865	1343	244	2013	2070	2334	3105	3098	3103	2101
GCA_004831315.1	4968	2965	2878	3096	0	4114	3495	3715	2872	3634	3531	2878	3092	3615	3676	4002	4800	4793	4798	3711
GCA_009184445.1	4499	2363	2140	2526	4114	0	2803	2924	2132	2622	2569	2140	2526	2624	2889	3150	3830	3823	3828	2918
GCA_011077845.1	3944	1941	1675	2086	3495	2803	0	2353	1669	2314	2202	1675	2082	2401	2316	2618	3417	3410	3411	2347
GCA_900327325.1	4287	1964	1720	2105	3715	2924	2353	0	1718	2300	2041	1722	2101	2398	209	2595	3226	3225	3226	216
GCA_900493325.1	3455	1126	190	1335	2872	2132	1669	1718	0	1611	1468	188	1331	1560	1679	1907	2738	2731	2736	1714
GCA_900494035.1	4088	1891	1615	2047	3634	2622	2314	2300	1611	0	2025	1617	2045	2151	2273	2429	3075	3070	3071	2290
GCA_900498975.1	4024	1462	1472	1865	3531	2569	2202	2041	1468	2025	0	1474	1861	2103	2000	2211	2779	2772	2777	2037
GCA_900501115.1	3462	1132	74	1343	2878	2140	1675	1722	188	1617	1474	0	1339	1568	1685	1913	2742	2735	2740	1720
GCA_900511145.1	3835	1622	1339	244	3092	2526	2082	2101	1331	2045	1861	1339	0	2003	2066	2332	3098	3095	3100	2097
GCA_900511605.1	4120	1893	1568	2013	3615	2624	2401	2398	1560	2151	2103	1568	2003	0	2361	2527	3263	3262	3267	2394
GCA_900514835.1	4256	1929	1685	2070	3676	2889	2316	209	1679	2273	2000	1685	2066	2361	0	2563	3187	3182	3187	201
GCA_900516485.1	4444	2191	1911	2334	4002	3150	2618	2595	1907	2429	2211	1913	2332	2527	2563	0	3200	3193	3194	2592
GCA_902163495.1	5266	3028	2742	3105	4800	3830	3417	3226	2738	3075	2779	2742	3098	3263	3187	3200	0	9	12	3220
GCA_902163515.1	5259	3025	2735	3098	4793	3823	3410	3225	2731	3070	2772	2735	3095	3262	3182	3193	9	0	7	3217
GCA_902163535.1	5260	3032	2740	3103	4798	3828	3411	3226	2736	3071	2777	2740	3100	3267	3187	3194	12	7	0	3218
ECUD12_SQ166	4285	1964	1718	2101	3711	2918	2347	216	1714	2290	2037	1720	2097	2394	201	2592	3220	3217	3218	0
min: 7 max: 5266
